# Supplementary material for: A quantitative comparison between the mHand Adapt passive adjustable hand prosthesis and its predecessor, the Delft Self-Grasping Hand
Source: PLoS One. 2024 Mar 21;19(3):e0300469. doi: 10.1371/journal.pone.0300469 (PMC10956796; doi:10.1371/journal.pone.0300469)
Supplement: S1 File — Spreadsheet of contralateral hand interaction data for the mHand and SHAP scores for the mHand and SGH. (XLSX) [file pone.0300469.s005.xlsx]

## Sheet: Contralateral Hand Use mHand
Participant	Attempt	Task	Interaction type	Time
1	1	2	GrabDirect	4.26667
1	1	3	GrabDirect	1.6
1	1	4	GrabDirect	4.33333
1	1	5	GrabDirect	12.6667
1	1	6	GrabDirect	2.26667
1	1	8	GrabDirect	2.56667
1	1	10	GrabDirect	3.06667
1	1	11	GrabDirect	3.36667
1	1	12	GrabDirect	2.36667
1	1	13	GrabDirect	6.8
1	1	13	GrabDirect	10.2333
1	1	13	GrabDirect	2.9
1	1	13	GrabDirect	17
1	1	13	GrabDirect	6.16667
1	1	13	GrabDirect	3.8
1	1	13	GrabDirect	2.73333
1	1	14	GrabDirect	3.06667
1	1	14	GrabDirect	2.13333
1	1	14	GrabDirect	2.26667
1	1	14	GrabDirect	3
1	1	16	GrabDirect	3.43333
1	1	17	GrabDirect	3.33333
1	1	18	GrabDirect	2.56667
1	1	18	GrabDirect	2.06667
1	1	18	GrabDirect	7.66667
1	1	18	GrabDirect	10.2
1	1	18	GrabDirect	2.23333
1	1	19	GrabDirect	1.1
1	1	22	GrabDirect	4.96667
1	1	23	GrabDirect	3.6
1	1	24	GrabDirect	10.9
1	1	24	GrabDirect	4.4
1	1	24	GrabDirect	0.866667
1	1	24	GrabDirect	2.3
1	1	25	GrabDirect	1.7
1	1	25	GrabDirect	2.63333
1	1	3	GrabIndirect	2.76667
1	1	9	GrabIndirect	2
1	1	18	GrabIndirect	4.66667
1	1	18	GrabIndirect	21.6
1	1	18	GrabIndirect	8.63333
1	1	18	GrabIndirect	12.6667
1	1	19	GrabIndirect	2.43333
1	1	24	GrabIndirect	4.1
1	1	1	ReleaseDirect	3
1	1	2	ReleaseDirect	8.1
1	1	3	ReleaseDirect	4.06667
1	1	4	ReleaseDirect	2.3
1	1	5	ReleaseDirect	1.7
1	1	6	ReleaseDirect	1.53333
1	1	8	ReleaseDirect	2.3
1	1	10	ReleaseDirect	2.33333
1	1	11	ReleaseDirect	1.5
1	1	12	ReleaseDirect	1.8
1	1	13	ReleaseDirect	1.46667
1	1	13	ReleaseDirect	1.26667
1	1	13	ReleaseDirect	1.43333
1	1	13	ReleaseDirect	1.23333
1	1	14	ReleaseDirect	0.8
1	1	14	ReleaseDirect	0.7
1	1	14	ReleaseDirect	0.8
1	1	14	ReleaseDirect	0.6
1	1	16	ReleaseDirect	2.8
1	1	17	ReleaseDirect	2.5
1	1	19	ReleaseDirect	1.76667
1	1	3	ReleaseIndirect	1.93333
1	1	18	ReleaseIndirect	1.76667
1	1	19	ReleaseIndirect	2.16667
1	2	1	GrabDirect	1.6
1	2	2	GrabDirect	2.66667
1	2	4	GrabDirect	7.46667
1	2	5	GrabDirect	2.13333
1	2	6	GrabDirect	1.9
1	2	8	GrabDirect	2.3
1	2	10	GrabDirect	3.56667
1	2	11	GrabDirect	1.46667
1	2	12	GrabDirect	1.46667
1	2	13	GrabDirect	4.06667
1	2	13	GrabDirect	3.46667
1	2	13	GrabDirect	10.5333
1	2	13	GrabDirect	14.6667
1	2	13	GrabDirect	10.5333
1	2	13	GrabDirect	20.7
1	2	14	GrabDirect	2.8
1	2	14	GrabDirect	2.66667
1	2	14	GrabDirect	2.26667
1	2	14	GrabDirect	4.1
1	2	14	GrabDirect	4.23333
1	2	16	GrabDirect	5.93333
1	2	16	GrabDirect	4.3
1	2	17	GrabDirect	1.93333
1	2	18	GrabDirect	3.46667
1	2	19	GrabDirect	1.36667
1	2	22	GrabDirect	5.16667
1	2	22	GrabDirect	1
1	2	23	GrabDirect	3.66667
1	2	23	GrabDirect	3.9
1	2	24	GrabDirect	5.26667
1	2	24	GrabDirect	4.9
1	2	25	GrabDirect	3.83333
1	2	25	GrabDirect	7.76667
1	2	3	GrabIndirect	1.9
1	2	9	GrabIndirect	1.63333
1	2	18	GrabIndirect	6.06667
1	2	18	GrabIndirect	6.6
1	2	19	GrabIndirect	1.83333
1	2	19	GrabIndirect	8.9
1	2	22	GrabIndirect	1
1	2	25	GrabIndirect	7.76667
1	2	25	GrabIndirect	3.36667
1	2	1	ReleaseDirect	1.46667
1	2	2	ReleaseDirect	2.33333
1	2	4	ReleaseDirect	2.8
1	2	5	ReleaseDirect	1.33333
1	2	6	ReleaseDirect	1.56667
1	2	8	ReleaseDirect	2.3
1	2	10	ReleaseDirect	1.36667
1	2	11	ReleaseDirect	0.833333
1	2	12	ReleaseDirect	1.16667
1	2	13	ReleaseDirect	1.3
1	2	13	ReleaseDirect	1.56667
1	2	13	ReleaseDirect	1.4
1	2	13	ReleaseDirect	1.46667
1	2	14	ReleaseDirect	0.633333
1	2	14	ReleaseDirect	0.666667
1	2	14	ReleaseDirect	0.766667
1	2	14	ReleaseDirect	0.633333
1	2	16	ReleaseDirect	1.76667
1	2	17	ReleaseDirect	1.7
1	2	18	ReleaseDirect	1.03333
1	2	19	ReleaseDirect	0.9
1	2	3	ReleaseIndirect	1.9
1	2	18	ReleaseIndirect	1.23333
1	2	18	ReleaseIndirect	1.1
1	2	19	ReleaseIndirect	2.66667
1	3	2	GrabDirect	2.1
1	3	4	GrabDirect	3.6
1	3	5	GrabDirect	1.8
1	3	6	GrabDirect	1.53333
1	3	8	GrabDirect	1.4
1	3	10	GrabDirect	2.66667
1	3	11	GrabDirect	1.43333
1	3	12	GrabDirect	1.33333
1	3	13	GrabDirect	3.96667
1	3	13	GrabDirect	7.53333
1	3	13	GrabDirect	4.03333
1	3	13	GrabDirect	6.43333
1	3	13	GrabDirect	4.5
1	3	13	GrabDirect	13
1	3	13	GrabDirect	4.63333
1	3	14	GrabDirect	2.7
1	3	14	GrabDirect	2.83333
1	3	14	GrabDirect	2.66667
1	3	16	GrabDirect	3.23333
1	3	17	GrabDirect	2.36667
1	3	18	GrabDirect	1.83333
1	3	19	GrabDirect	0.866667
1	3	19	GrabDirect	1.03333
1	3	22	GrabDirect	4.63333
1	3	23	GrabDirect	4.1
1	3	24	GrabDirect	1.93333
1	3	25	GrabDirect	3.06667
1	3	25	GrabDirect	6.1
1	3	1	GrabIndirect	0.633333
1	3	3	GrabIndirect	2.36667
1	3	9	GrabIndirect	1.46667
1	3	18	GrabIndirect	4.53333
1	3	18	GrabIndirect	8.2
1	3	19	GrabIndirect	0.9
1	3	19	GrabIndirect	1.23333
1	3	19	GrabIndirect	4.06667
1	3	22	GrabIndirect	1.13333
1	3	25	GrabIndirect	1.6
1	3	25	GrabIndirect	2.03333
1	3	25	GrabIndirect	6.1
1	3	2	ReleaseDirect	2.13333
1	3	4	ReleaseDirect	2.9
1	3	5	ReleaseDirect	1.3
1	3	6	ReleaseDirect	1.1
1	3	8	ReleaseDirect	1.16667
1	3	10	ReleaseDirect	1.06667
1	3	11	ReleaseDirect	0.633333
1	3	12	ReleaseDirect	0.7
1	3	13	ReleaseDirect	1.3
1	3	13	ReleaseDirect	1.26667
1	3	13	ReleaseDirect	1.26667
1	3	13	ReleaseDirect	1.7
1	3	14	ReleaseDirect	0.666667
1	3	14	ReleaseDirect	0.766667
1	3	14	ReleaseDirect	0.533333
1	3	16	ReleaseDirect	2.06667
1	3	17	ReleaseDirect	1.73333
1	3	18	ReleaseDirect	1.13333
1	3	19	ReleaseDirect	0.766667
1	3	3	ReleaseIndirect	1.26667
1	3	18	ReleaseIndirect	0.966667
1	3	18	ReleaseIndirect	1.2
1	3	19	ReleaseIndirect	3.06667
1	8	1	GrabDirect	1.13333
1	8	2	GrabDirect	1.86667
1	8	4	GrabDirect	2.66667
1	8	5	GrabDirect	1.3
1	8	6	GrabDirect	1.13333
1	8	8	GrabDirect	1.7
1	8	10	GrabDirect	2.3
1	8	11	GrabDirect	1.7
1	8	12	GrabDirect	1.7
1	8	13	GrabDirect	3.1
1	8	13	GrabDirect	5.76667
1	8	13	GrabDirect	4.36667
1	8	13	GrabDirect	5.8
1	8	13	GrabDirect	4.96667
1	8	13	GrabDirect	3.36667
1	8	13	GrabDirect	6.53333
1	8	14	GrabDirect	1.5
1	8	14	GrabDirect	1.46667
1	8	14	GrabDirect	1.3
1	8	14	GrabDirect	1.3
1	8	16	GrabDirect	3.16667
1	8	17	GrabDirect	1.13333
1	8	18	GrabDirect	1.23333
1	8	19	GrabDirect	1.16667
1	8	22	GrabDirect	2.96667
1	8	23	GrabDirect	3.8
1	8	23	GrabDirect	6.96667
1	8	24	GrabDirect	1.76667
1	8	25	GrabDirect	1.46667
1	8	3	GrabIndirect	1.36667
1	8	9	GrabIndirect	1.23333
1	8	18	GrabIndirect	7.63333
1	8	19	GrabIndirect	10.7333
1	8	2	ReleaseDirect	3.3
1	8	4	ReleaseDirect	1.66667
1	8	5	ReleaseDirect	0.833333
1	8	6	ReleaseDirect	3.53333
1	8	8	ReleaseDirect	1.06667
1	8	10	ReleaseDirect	1.13333
1	8	11	ReleaseDirect	1.3
1	8	12	ReleaseDirect	1.1
1	8	13	ReleaseDirect	1.83333
1	8	13	ReleaseDirect	1.66667
1	8	13	ReleaseDirect	1.43333
1	8	13	ReleaseDirect	1.33333
1	8	14	ReleaseDirect	0.666667
1	8	14	ReleaseDirect	0.633333
1	8	14	ReleaseDirect	0.633333
1	8	14	ReleaseDirect	0.5
1	8	16	ReleaseDirect	2.9
1	8	17	ReleaseDirect	1.13333
1	8	18	ReleaseDirect	1.76667
1	8	19	ReleaseDirect	0.766667
1	8	1	ReleaseIndirect	0.4
1	8	3	ReleaseIndirect	0.833333
1	8	9	ReleaseIndirect	0.933333
1	8	18	ReleaseIndirect	4.53333
1	8	19	ReleaseIndirect	2
1	9	1	GrabDirect	1.23333
1	9	2	GrabDirect	1.46667
1	9	3	GrabDirect	1.46667
1	9	4	GrabDirect	2.46667
1	9	5	GrabDirect	3.06667
1	9	6	GrabDirect	0.966667
1	9	6	GrabDirect	1.76667
1	9	8	GrabDirect	1.33333
1	9	9	GrabDirect	1.13333
1	9	10	GrabDirect	2.1
1	9	11	GrabDirect	1.4
1	9	12	GrabDirect	2.63333
1	9	13	GrabDirect	9.7
1	9	13	GrabDirect	3.1
1	9	13	GrabDirect	9.53333
1	9	13	GrabDirect	3.83333
1	9	13	GrabDirect	3
1	9	13	GrabDirect	3.2
1	9	14	GrabDirect	1.43333
1	9	14	GrabDirect	1
1	9	14	GrabDirect	1.23333
1	9	14	GrabDirect	1.1
1	9	16	GrabDirect	2.53333
1	9	17	GrabDirect	1
1	9	17	GrabDirect	1.2
1	9	18	GrabDirect	0.833333
1	9	19	GrabDirect	0.833333
1	9	22	GrabDirect	1.83333
1	9	23	GrabDirect	3.4
1	9	23	GrabDirect	3.53333
1	9	23	GrabDirect	1.73333
1	9	24	GrabDirect	1.36667
1	9	24	GrabDirect	3.56667
1	9	25	GrabDirect	1.9
1	9	3	GrabIndirect	1.46667
1	9	9	GrabIndirect	3.9
1	9	18	GrabIndirect	2.7
1	9	18	GrabIndirect	4.23333
1	9	19	GrabIndirect	2.3
1	9	19	GrabIndirect	8.1
1	9	25	GrabIndirect	3.7
1	9	1	ReleaseDirect	1.13333
1	9	2	ReleaseDirect	1.53333
1	9	2	ReleaseDirect	2.96667
1	9	4	ReleaseDirect	1.33333
1	9	5	ReleaseDirect	1.6
1	9	6	ReleaseDirect	1.43333
1	9	6	ReleaseDirect	1.63333
1	9	8	ReleaseDirect	2.33333
1	9	10	ReleaseDirect	1.2
1	9	11	ReleaseDirect	0.533333
1	9	12	ReleaseDirect	1.33333
1	9	12	ReleaseDirect	0.233333
1	9	13	ReleaseDirect	1.36667
1	9	13	ReleaseDirect	1.33333
1	9	13	ReleaseDirect	1.26667
1	9	13	ReleaseDirect	1.2
1	9	14	ReleaseDirect	0.6
1	9	14	ReleaseDirect	0.7
1	9	14	ReleaseDirect	0.666667
1	9	14	ReleaseDirect	0.7
1	9	16	ReleaseDirect	1.93333
1	9	18	ReleaseDirect	1.03333
1	9	19	ReleaseDirect	0.4
1	9	3	ReleaseIndirect	1.96667
1	9	9	ReleaseIndirect	1.1
1	9	18	ReleaseIndirect	3.16667
1	9	19	ReleaseIndirect	1.86667
1	10	1	GrabDirect	1.93333
1	10	2	GrabDirect	1.43333
1	10	4	GrabDirect	1.93333
1	10	5	GrabDirect	1.4
1	10	6	GrabDirect	1.33333
1	10	8	GrabDirect	1.6
1	10	10	GrabDirect	1.76667
1	10	11	GrabDirect	1.7
1	10	12	GrabDirect	1.03333
1	10	13	GrabDirect	3.73333
1	10	13	GrabDirect	3.06667
1	10	13	GrabDirect	3.13333
1	10	13	GrabDirect	2.9
1	10	14	GrabDirect	1.3
1	10	14	GrabDirect	1.6
1	10	14	GrabDirect	1.26667
1	10	14	GrabDirect	1.56667
1	10	16	GrabDirect	2.1
1	10	17	GrabDirect	0.966667
1	10	18	GrabDirect	2.6
1	10	19	GrabDirect	0.766667
1	10	22	GrabDirect	2.26667
1	10	23	GrabDirect	2.53333
1	10	23	GrabDirect	2.8
1	10	24	GrabDirect	1.4
1	10	25	GrabDirect	2.9
1	10	3	GrabIndirect	1.4
1	10	9	GrabIndirect	1.33333
1	10	18	GrabIndirect	7.96667
1	10	19	GrabIndirect	2.16667
1	10	19	GrabIndirect	7.76667
1	10	22	GrabIndirect	2.26667
1	10	25	GrabIndirect	6.8
1	10	1	ReleaseDirect	1.06667
1	10	2	ReleaseDirect	1.23333
1	10	4	ReleaseDirect	2.96667
1	10	5	ReleaseDirect	1.63333
1	10	6	ReleaseDirect	1.1
1	10	8	ReleaseDirect	1
1	10	10	ReleaseDirect	2.2
1	10	11	ReleaseDirect	1.13333
1	10	12	ReleaseDirect	1.3
1	10	13	ReleaseDirect	1.36667
1	10	13	ReleaseDirect	1.3
1	10	13	ReleaseDirect	1.23333
1	10	13	ReleaseDirect	1.03333
1	10	14	ReleaseDirect	0.733333
1	10	14	ReleaseDirect	0.966667
1	10	14	ReleaseDirect	0.7
1	10	14	ReleaseDirect	0.566667
1	10	16	ReleaseDirect	1.8
1	10	17	ReleaseDirect	1.26667
1	10	18	ReleaseDirect	1.2
1	10	19	ReleaseDirect	0.866667
1	10	3	ReleaseIndirect	1.26667
1	10	9	ReleaseIndirect	0.666667
1	10	18	ReleaseIndirect	3.23333
1	10	19	ReleaseIndirect	1.86667
2	1	2	GrabDirect	0.733333
2	1	2	GrabDirect	2.36667
2	1	6	GrabDirect	2.3
2	1	6	GrabDirect	4.43333
2	1	8	GrabDirect	2.63333
2	1	8	GrabDirect	4.9
2	1	8	GrabDirect	2.23333
2	1	9	GrabDirect	1.26667
2	1	10	GrabDirect	2
2	1	11	GrabDirect	1.56667
2	1	11	GrabDirect	1.46667
2	1	12	GrabDirect	1.86667
2	1	13	GrabDirect	0.666667
2	1	13	GrabDirect	2.7
2	1	17	GrabDirect	1.9
2	1	18	GrabDirect	1.76667
2	1	18	GrabDirect	7.23333
2	1	18	GrabDirect	1.96667
2	1	19	GrabDirect	1.63333
2	1	22	GrabDirect	1.9
2	1	23	GrabDirect	7.43333
2	1	24	GrabDirect	3.6
2	1	24	GrabDirect	3.76667
2	1	4	GrabIndirect	4.93333
2	1	18	GrabIndirect	1.03333
2	1	18	GrabIndirect	4.9
2	1	19	GrabIndirect	1.53333
2	1	24	GrabIndirect	1.06667
2	1	25	GrabIndirect	2.33333
2	1	25	GrabIndirect	3.56667
2	1	6	ReleaseDirect	1.53333
2	1	8	ReleaseDirect	0.766667
2	1	9	ReleaseDirect	0.866667
2	1	10	ReleaseDirect	1.43333
2	1	11	ReleaseDirect	4.63333
2	1	11	ReleaseDirect	1.16667
2	1	12	ReleaseDirect	1.53333
2	1	13	ReleaseDirect	2.86667
2	1	13	ReleaseDirect	2.6
2	1	13	ReleaseDirect	1.33333
2	1	13	ReleaseDirect	1.73333
2	1	16	ReleaseDirect	1.5
2	1	17	ReleaseDirect	1.5
2	1	18	ReleaseDirect	1.66667
2	1	19	ReleaseDirect	1.23333
2	1	22	ReleaseDirect	1.16667
2	1	24	ReleaseDirect	0.866667
2	1	25	ReleaseDirect	2.63333
2	1	3	ReleaseIndirect	1.36667
2	1	4	ReleaseIndirect	1.7
2	1	18	ReleaseIndirect	0.933333
2	2	2	GrabDirect	2.16667
2	2	3	GrabDirect	1.66667
2	2	4	GrabDirect	1.83333
2	2	5	GrabDirect	2
2	2	6	GrabDirect	1.56667
2	2	8	GrabDirect	1.5
2	2	9	GrabDirect	1.56667
2	2	10	GrabDirect	1.9
2	2	11	GrabDirect	1.36667
2	2	12	GrabDirect	5.46667
2	2	13	GrabDirect	9.96667
2	2	13	GrabDirect	1.86667
2	2	13	GrabDirect	2.13333
2	2	13	GrabDirect	2.7
2	2	13	GrabDirect	2.33333
2	2	13	GrabDirect	3.56667
2	2	14	GrabDirect	0.8
2	2	17	GrabDirect	1.93333
2	2	19	GrabDirect	1.36667
2	2	22	GrabDirect	2.16667
2	2	23	GrabDirect	2.83333
2	2	23	GrabDirect	7.3
2	2	24	GrabDirect	3.66667
2	2	25	GrabDirect	5.43333
2	2	18	GrabIndirect	5.96667
2	2	19	GrabIndirect	1.43333
2	2	25	GrabIndirect	8
2	2	1	ReleaseDirect	0.7
2	2	2	ReleaseDirect	1.43333
2	2	3	ReleaseDirect	0.8
2	2	4	ReleaseDirect	3.26667
2	2	5	ReleaseDirect	1
2	2	6	ReleaseDirect	1.3
2	2	8	ReleaseDirect	1.6
2	2	10	ReleaseDirect	0.766667
2	2	11	ReleaseDirect	1.26667
2	2	12	ReleaseDirect	0.966667
2	2	13	ReleaseDirect	1.9
2	2	13	ReleaseDirect	2.53333
2	2	13	ReleaseDirect	2.6
2	2	13	ReleaseDirect	0.933333
2	2	16	ReleaseDirect	3.26667
2	2	17	ReleaseDirect	1.3
2	2	18	ReleaseDirect	1.1
2	2	19	ReleaseDirect	1.46667
2	2	22	ReleaseDirect	1.06667
2	2	24	ReleaseDirect	1.13333
2	2	25	ReleaseDirect	1.26667
2	2	4	ReleaseIndirect	1.16667
2	2	18	ReleaseIndirect	0.666667
2	2	22	ReleaseIndirect	0.5
2	3	2	GrabDirect	1.73333
2	3	2	GrabDirect	1.53333
2	3	3	GrabDirect	1.46667
2	3	4	GrabDirect	1.7
2	3	5	GrabDirect	1.9
2	3	6	GrabDirect	1.43333
2	3	8	GrabDirect	1.76667
2	3	9	GrabDirect	2.73333
2	3	9	GrabDirect	2.2
2	3	10	GrabDirect	1.53333
2	3	11	GrabDirect	1.33333
2	3	12	GrabDirect	1.23333
2	3	13	GrabDirect	3.66667
2	3	13	GrabDirect	4.33333
2	3	13	GrabDirect	3.23333
2	3	13	GrabDirect	0.766667
2	3	13	GrabDirect	0.833333
2	3	14	GrabDirect	0.933333
2	3	17	GrabDirect	2.03333
2	3	18	GrabDirect	4.5
2	3	19	GrabDirect	1.16667
2	3	22	GrabDirect	1.9
2	3	23	GrabDirect	2.46667
2	3	23	GrabDirect	3.5
2	3	24	GrabDirect	3.93333
2	3	24	GrabDirect	8.73333
2	3	25	GrabDirect	1.93333
2	3	25	GrabDirect	0.766667
2	3	18	GrabIndirect	2.06667
2	3	19	GrabIndirect	1.7
2	3	24	GrabIndirect	0.6
2	3	25	GrabIndirect	3.2
2	3	25	GrabIndirect	2.13333
2	3	1	ReleaseDirect	1
2	3	2	ReleaseDirect	1.93333
2	3	2	ReleaseDirect	2.63333
2	3	3	ReleaseDirect	1.26667
2	3	4	ReleaseDirect	1.86667
2	3	5	ReleaseDirect	1.5
2	3	6	ReleaseDirect	1.86667
2	3	8	ReleaseDirect	1.33333
2	3	9	ReleaseDirect	1.23333
2	3	10	ReleaseDirect	0.733333
2	3	11	ReleaseDirect	1.2
2	3	12	ReleaseDirect	1.36667
2	3	13	ReleaseDirect	0.733333
2	3	13	ReleaseDirect	1.6
2	3	13	ReleaseDirect	1.73333
2	3	13	ReleaseDirect	1.56667
2	3	13	ReleaseDirect	1.4
2	3	16	ReleaseDirect	2.13333
2	3	17	ReleaseDirect	1.56667
2	3	18	ReleaseDirect	1.5
2	3	19	ReleaseDirect	1.46667
2	3	22	ReleaseDirect	0.933333
2	3	25	ReleaseDirect	1.3
2	3	19	ReleaseIndirect	0.933333
2	3	22	ReleaseIndirect	0.4
2	8	1	GrabDirect	1.66667
2	8	2	GrabDirect	1.93333
2	8	3	GrabDirect	1.43333
2	8	4	GrabDirect	1.53333
2	8	5	GrabDirect	1.66667
2	8	6	GrabDirect	1.66667
2	8	8	GrabDirect	2.7
2	8	9	GrabDirect	1.46667
2	8	10	GrabDirect	1.56667
2	8	11	GrabDirect	1.5
2	8	12	GrabDirect	1.56667
2	8	14	GrabDirect	1.56667
2	8	14	GrabDirect	11.2667
2	8	14	GrabDirect	1.6
2	8	16	GrabDirect	1.23333
2	8	17	GrabDirect	1.63333
2	8	18	GrabDirect	1.16667
2	8	18	GrabDirect	2.4
2	8	19	GrabDirect	1.36667
2	8	22	GrabDirect	1.33333
2	8	23	GrabDirect	3.13333
2	8	23	GrabDirect	3.66667
2	8	24	GrabDirect	6.06667
2	8	18	GrabIndirect	16.6
2	8	18	GrabIndirect	14.1333
2	8	18	GrabIndirect	3.2
2	8	19	GrabIndirect	2.8
2	8	22	GrabIndirect	1.53333
2	8	25	GrabIndirect	1.96667
2	8	1	ReleaseDirect	0.933333
2	8	2	ReleaseDirect	1.73333
2	8	3	ReleaseDirect	0.8
2	8	4	ReleaseDirect	1.76667
2	8	5	ReleaseDirect	1.46667
2	8	6	ReleaseDirect	1.7
2	8	8	ReleaseDirect	1.33333
2	8	10	ReleaseDirect	1.16667
2	8	11	ReleaseDirect	0.966667
2	8	12	ReleaseDirect	1.26667
2	8	13	ReleaseDirect	1.03333
2	8	13	ReleaseDirect	0.833333
2	8	13	ReleaseDirect	1.2
2	8	13	ReleaseDirect	0.533333
2	8	13	ReleaseDirect	1.86667
2	8	13	ReleaseDirect	1.36667
2	8	14	ReleaseDirect	1
2	8	16	ReleaseDirect	1.93333
2	8	16	ReleaseDirect	1.86667
2	8	19	ReleaseDirect	1.23333
2	8	22	ReleaseDirect	0.733333
2	8	24	ReleaseDirect	0.8
2	8	25	ReleaseDirect	1.26667
2	8	18	ReleaseIndirect	2
2	8	19	ReleaseIndirect	0.866667
2	8	22	ReleaseIndirect	0.1
2	9	2	GrabDirect	1.53333
2	9	3	GrabDirect	1.46667
2	9	4	GrabDirect	1.3
2	9	5	GrabDirect	1.43333
2	9	6	GrabDirect	1.2
2	9	8	GrabDirect	2.53333
2	9	9	GrabDirect	1.46667
2	9	10	GrabDirect	3.83333
2	9	11	GrabDirect	1.83333
2	9	12	GrabDirect	1.63333
2	9	17	GrabDirect	1.53333
2	9	19	GrabDirect	1.16667
2	9	22	GrabDirect	1.8
2	9	23	GrabDirect	3.96667
2	9	23	GrabDirect	3.46667
2	9	24	GrabDirect	8.16667
2	9	25	GrabDirect	2.16667
2	9	18	GrabIndirect	2.9
2	9	19	GrabIndirect	1.63333
2	9	25	GrabIndirect	3.23333
2	9	2	ReleaseDirect	1.43333
2	9	3	ReleaseDirect	1.2
2	9	4	ReleaseDirect	1.26667
2	9	5	ReleaseDirect	1.7
2	9	6	ReleaseDirect	1.33333
2	9	8	ReleaseDirect	0.833333
2	9	10	ReleaseDirect	1
2	9	11	ReleaseDirect	1
2	9	12	ReleaseDirect	0.7
2	9	13	ReleaseDirect	1.6
2	9	13	ReleaseDirect	1.3
2	9	13	ReleaseDirect	0.433333
2	9	13	ReleaseDirect	2.6
2	9	13	ReleaseDirect	1.26667
2	9	16	ReleaseDirect	2.4
2	9	17	ReleaseDirect	1.16667
2	9	19	ReleaseDirect	1.66667
2	9	22	ReleaseDirect	0.6
2	9	25	ReleaseDirect	1.26667
2	9	9	ReleaseIndirect	0.633333
2	9	22	ReleaseIndirect	0.366667
2	10	2	GrabDirect	1.83333
2	10	2	GrabDirect	1.13333
2	10	3	GrabDirect	1.93333
2	10	4	GrabDirect	1.86667
2	10	5	GrabDirect	1.46667
2	10	6	GrabDirect	1.33333
2	10	8	GrabDirect	1.3
2	10	9	GrabDirect	1.4
2	10	10	GrabDirect	1.8
2	10	10	GrabDirect	1.63333
2	10	11	GrabDirect	1.5
2	10	12	GrabDirect	1.43333
2	10	13	GrabDirect	1.26667
2	10	13	GrabDirect	1.5
2	10	13	GrabDirect	1.13333
2	10	14	GrabDirect	1.73333
2	10	16	GrabDirect	1.46667
2	10	17	GrabDirect	1.56667
2	10	18	GrabDirect	3.16667
2	10	18	GrabDirect	2.36667
2	10	18	GrabDirect	1.4
2	10	18	GrabDirect	2.76667
2	10	22	GrabDirect	1.6
2	10	24	GrabDirect	4.36667
2	10	25	GrabDirect	0.5
2	10	25	GrabDirect	0.9
2	10	18	GrabIndirect	7.13333
2	10	18	GrabIndirect	9.26667
2	10	18	GrabIndirect	11.1333
2	10	18	GrabIndirect	5.63333
2	10	19	GrabIndirect	2.4
2	10	25	GrabIndirect	2.06667
2	10	25	GrabIndirect	3.06667
2	10	2	ReleaseDirect	2.06667
2	10	2	ReleaseDirect	1.63333
2	10	3	ReleaseDirect	1.13333
2	10	4	ReleaseDirect	1.63333
2	10	5	ReleaseDirect	1.13333
2	10	6	ReleaseDirect	1.3
2	10	8	ReleaseDirect	1.2
2	10	9	ReleaseDirect	0.8
2	10	10	ReleaseDirect	1.13333
2	10	11	ReleaseDirect	1.33333
2	10	12	ReleaseDirect	0.666667
2	10	13	ReleaseDirect	1.4
2	10	13	ReleaseDirect	0.766667
2	10	13	ReleaseDirect	1.26667
2	10	13	ReleaseDirect	1.26667
2	10	13	ReleaseDirect	1.36667
2	10	14	ReleaseDirect	0.7
2	10	16	ReleaseDirect	1.73333
2	10	17	ReleaseDirect	0.933333
2	10	19	ReleaseDirect	1.53333
2	10	22	ReleaseDirect	0.6
2	10	24	ReleaseDirect	0.933333
2	10	25	ReleaseDirect	0.7
2	10	22	ReleaseIndirect	0.333333
2	10	25	ReleaseIndirect	0.3
3	1	2	GrabDirect	3.33333
3	1	4	GrabDirect	1.3
3	1	4	GrabDirect	3.6
3	1	9	GrabDirect	1.26667
3	1	10	GrabDirect	1.03333
3	1	10	GrabDirect	2.36667
3	1	11	GrabDirect	1.33333
3	1	17	GrabDirect	1.36667
3	1	17	GrabDirect	1.23333
3	1	18	GrabDirect	1.3
3	1	19	GrabDirect	3.16667
3	1	22	GrabDirect	1.93333
3	1	23	GrabDirect	3.23333
3	1	23	GrabDirect	2.53333
3	1	24	GrabDirect	1.1
3	1	24	GrabDirect	9.93333
3	1	25	GrabDirect	1.7
3	1	26	GrabDirect	1.16667
3	1	3	GrabIndirect	4.26667
3	1	4	GrabIndirect	15.2
3	1	9	GrabIndirect	3.3
3	1	10	GrabIndirect	2.43333
3	1	18	GrabIndirect	4.36667
3	1	19	GrabIndirect	1.96667
3	1	24	GrabIndirect	1.06667
3	1	25	GrabIndirect	3.23333
3	1	25	GrabIndirect	3.76667
3	1	25	GrabIndirect	4.53333
3	1	25	GrabIndirect	4.43333
3	1	13	ReleaseDirect	2
3	1	13	ReleaseDirect	1.96667
3	1	13	ReleaseDirect	2
3	1	13	ReleaseDirect	1.76667
3	1	16	ReleaseDirect	2.53333
3	1	19	ReleaseDirect	2.3
3	1	3	ReleaseIndirect	6.3
3	1	4	ReleaseIndirect	2.53333
3	1	9	ReleaseIndirect	1.83333
3	1	10	ReleaseIndirect	2.86667
3	1	18	ReleaseIndirect	3.4
3	1	19	ReleaseIndirect	1.56667
3	2	1	GrabDirect	1.16667
3	2	2	GrabDirect	1.43333
3	2	4	GrabDirect	1.36667
3	2	4	GrabDirect	1.9
3	2	5	GrabDirect	1.13333
3	2	5	GrabDirect	1.6
3	2	10	GrabDirect	1.36667
3	2	10	GrabDirect	3.13333
3	2	11	GrabDirect	0.933333
3	2	13	GrabDirect	1.2
3	2	17	GrabDirect	1.33333
3	2	17	GrabDirect	1.06667
3	2	18	GrabDirect	1.4
3	2	19	GrabDirect	1.33333
3	2	19	GrabDirect	0.6
3	2	19	GrabDirect	1.03333
3	2	22	GrabDirect	1.46667
3	2	23	GrabDirect	3.96667
3	2	24	GrabDirect	4.5
3	2	24	GrabDirect	4.06667
3	2	24	GrabDirect	1.13333
3	2	24	GrabDirect	8.5
3	2	24	GrabDirect	1.03333
3	2	24	GrabDirect	2.66667
3	2	25	GrabDirect	1
3	2	3	GrabIndirect	2.86667
3	2	4	GrabIndirect	3.2
3	2	9	GrabIndirect	2.23333
3	2	18	GrabIndirect	3.8
3	2	19	GrabIndirect	1.9
3	2	19	GrabIndirect	0.833333
3	2	19	GrabIndirect	1.33333
3	2	24	GrabIndirect	1.36667
3	2	24	GrabIndirect	0.933333
3	2	25	GrabIndirect	5.73333
3	2	25	GrabIndirect	7.63333
3	2	10	ReleaseDirect	1.5
3	2	13	ReleaseDirect	2.2
3	2	13	ReleaseDirect	1.6
3	2	13	ReleaseDirect	1.66667
3	2	13	ReleaseDirect	1.46667
3	2	16	ReleaseDirect	1.83333
3	2	19	ReleaseDirect	1.8
3	2	24	ReleaseDirect	0.933333
3	2	3	ReleaseIndirect	1.56667
3	2	4	ReleaseIndirect	2
3	2	9	ReleaseIndirect	1.56667
3	2	10	ReleaseIndirect	0.6
3	2	18	ReleaseIndirect	2.56667
3	2	19	ReleaseIndirect	2.53333
3	3	2	GrabDirect	1.2
3	3	3	GrabDirect	0.7
3	3	4	GrabDirect	1.13333
3	3	4	GrabDirect	1.76667
3	3	5	GrabDirect	1
3	3	9	GrabDirect	0.766667
3	3	9	GrabDirect	3.1
3	3	10	GrabDirect	0.966667
3	3	10	GrabDirect	1.4
3	3	10	GrabDirect	1
3	3	11	GrabDirect	1.1
3	3	12	GrabDirect	1.53333
3	3	13	GrabDirect	1.26667
3	3	13	GrabDirect	1.7
3	3	13	GrabDirect	1.13333
3	3	13	GrabDirect	1.86667
3	3	13	GrabDirect	1.76667
3	3	13	GrabDirect	1.83333
3	3	16	GrabDirect	0.833333
3	3	17	GrabDirect	1.76667
3	3	17	GrabDirect	1.23333
3	3	18	GrabDirect	1.5
3	3	19	GrabDirect	1.23333
3	3	22	GrabDirect	2.33333
3	3	23	GrabDirect	2.83333
3	3	23	GrabDirect	2.6
3	3	24	GrabDirect	3.66667
3	3	24	GrabDirect	7.96667
3	3	26	GrabDirect	1.2
3	3	3	GrabIndirect	1.93333
3	3	4	GrabIndirect	5.93333
3	3	10	GrabIndirect	3
3	3	10	GrabIndirect	1.96667
3	3	18	GrabIndirect	9
3	3	19	GrabIndirect	2
3	3	25	GrabIndirect	11.3333
3	3	25	GrabIndirect	4.33333
3	3	13	ReleaseDirect	1.86667
3	3	13	ReleaseDirect	1.93333
3	3	13	ReleaseDirect	1.63333
3	3	13	ReleaseDirect	1.56667
3	3	16	ReleaseDirect	1.16667
3	3	19	ReleaseDirect	1.9
3	3	23	ReleaseDirect	2.33333
3	3	24	ReleaseDirect	1.33333
3	3	3	ReleaseIndirect	1.2
3	3	4	ReleaseIndirect	1.8
3	3	9	ReleaseIndirect	1.53333
3	3	10	ReleaseIndirect	2.86667
3	3	18	ReleaseIndirect	3.03333
3	3	18	ReleaseIndirect	1.7
3	3	19	ReleaseIndirect	1.33333
3	8	2	GrabDirect	0.766667
3	8	4	GrabDirect	0.866667
3	8	4	GrabDirect	3
3	8	5	GrabDirect	0.9
3	8	10	GrabDirect	2.93333
3	8	11	GrabDirect	0.7
3	8	13	GrabDirect	1.23333
3	8	13	GrabDirect	1.93333
3	8	17	GrabDirect	2.03333
3	8	18	GrabDirect	1.2
3	8	19	GrabDirect	1.5
3	8	22	GrabDirect	1
3	8	22	GrabDirect	1.6
3	8	23	GrabDirect	3.1
3	8	24	GrabDirect	5.43333
3	8	25	GrabDirect	1.2
3	8	3	GrabIndirect	2.13333
3	8	9	GrabIndirect	1.96667
3	8	18	GrabIndirect	4.56667
3	8	19	GrabIndirect	1.83333
3	8	25	GrabIndirect	4.26667
3	8	13	ReleaseDirect	1.26667
3	8	13	ReleaseDirect	1.16667
3	8	13	ReleaseDirect	1.46667
3	8	13	ReleaseDirect	1.36667
3	8	16	ReleaseDirect	0.966667
3	8	18	ReleaseDirect	2.1
3	8	19	ReleaseDirect	1.26667
3	8	23	ReleaseDirect	2.03333
3	8	24	ReleaseDirect	1.13333
3	8	3	ReleaseIndirect	1.3
3	8	4	ReleaseIndirect	1.93333
3	8	9	ReleaseIndirect	1.5
3	8	10	ReleaseIndirect	1.6
3	8	18	ReleaseIndirect	1.5
3	8	19	ReleaseIndirect	1.26667
3	9	2	GrabDirect	0.833333
3	9	4	GrabDirect	1.13333
3	9	4	GrabDirect	3.73333
3	9	5	GrabDirect	0.733333
3	9	10	GrabDirect	1.26667
3	9	10	GrabDirect	1.73333
3	9	11	GrabDirect	0.733333
3	9	13	GrabDirect	1.16667
3	9	13	GrabDirect	1.86667
3	9	13	GrabDirect	1.63333
3	9	17	GrabDirect	1.46667
3	9	17	GrabDirect	0.6
3	9	18	GrabDirect	1.03333
3	9	18	GrabDirect	0.733333
3	9	19	GrabDirect	1.26667
3	9	22	GrabDirect	1.96667
3	9	23	GrabDirect	2.76667
3	9	24	GrabDirect	3.8
3	9	24	GrabDirect	3.8
3	9	25	GrabDirect	1.4
3	9	3	GrabIndirect	2.06667
3	9	9	GrabIndirect	2.1
3	9	10	GrabIndirect	1.73333
3	9	18	GrabIndirect	10.2
3	9	18	GrabIndirect	5.96667
3	9	18	GrabIndirect	4.46667
3	9	18	GrabIndirect	2.3
3	9	19	GrabIndirect	2.4
3	9	25	GrabIndirect	7.93333
3	9	13	ReleaseDirect	1.4
3	9	13	ReleaseDirect	1.5
3	9	13	ReleaseDirect	1.23333
3	9	13	ReleaseDirect	1.56667
3	9	16	ReleaseDirect	0.933333
3	9	18	ReleaseDirect	0.666667
3	9	19	ReleaseDirect	1.8
3	9	23	ReleaseDirect	1.36667
3	9	24	ReleaseDirect	0.933333
3	9	3	ReleaseIndirect	1.26667
3	9	4	ReleaseIndirect	2
3	9	9	ReleaseIndirect	1.73333
3	9	10	ReleaseIndirect	0.933333
3	9	18	ReleaseIndirect	4.06667
3	9	19	ReleaseIndirect	2.33333
3	10	2	GrabDirect	0.933333
3	10	4	GrabDirect	1.06667
3	10	4	GrabDirect	3.43333
3	10	5	GrabDirect	0.833333
3	10	10	GrabDirect	0.9
3	10	10	GrabDirect	2.43333
3	10	11	GrabDirect	0.9
3	10	13	GrabDirect	1.13333
3	10	13	GrabDirect	1.63333
3	10	13	GrabDirect	1.63333
3	10	17	GrabDirect	1.1
3	10	18	GrabDirect	1.26667
3	10	18	GrabDirect	0.766667
3	10	18	GrabDirect	1.4
3	10	19	GrabDirect	1.43333
3	10	22	GrabDirect	1.3
3	10	23	GrabDirect	4.13333
3	10	24	GrabDirect	3.46667
3	10	25	GrabDirect	1.1
3	10	3	GrabIndirect	1.96667
3	10	9	GrabIndirect	1.96667
3	10	10	GrabIndirect	2.43333
3	10	18	GrabIndirect	10.7333
3	10	18	GrabIndirect	4.4
3	10	18	GrabIndirect	5
3	10	18	GrabIndirect	2.16667
3	10	18	GrabIndirect	2.53333
3	10	18	GrabIndirect	3.1
3	10	18	GrabIndirect	2
3	10	18	GrabIndirect	2.36667
3	10	18	GrabIndirect	2.56667
3	10	19	GrabIndirect	1.63333
3	10	25	GrabIndirect	3.86667
3	10	13	ReleaseDirect	1.5
3	10	13	ReleaseDirect	1.6
3	10	13	ReleaseDirect	1.3
3	10	13	ReleaseDirect	1.33333
3	10	16	ReleaseDirect	1.16667
3	10	19	ReleaseDirect	1.7
3	10	23	ReleaseDirect	2.9
3	10	24	ReleaseDirect	1.1
3	10	3	ReleaseIndirect	1.36667
3	10	4	ReleaseIndirect	1.7
3	10	9	ReleaseIndirect	1.6
3	10	10	ReleaseIndirect	2.16667
3	10	18	ReleaseIndirect	2.43333
3	10	19	ReleaseIndirect	1.1
4	1	2	GrabDirect	1.6
4	1	4	GrabDirect	3.9
4	1	6	GrabDirect	7.06667
4	1	10	GrabDirect	3.3
4	1	17	GrabDirect	1.26667
4	1	18	GrabDirect	3.03333
4	1	18	GrabDirect	4.6
4	1	18	GrabDirect	1.8
4	1	18	GrabDirect	5.6
4	1	19	GrabDirect	1.3
4	1	22	GrabDirect	4.76667
4	1	23	GrabDirect	3.93333
4	1	24	GrabDirect	4.76667
4	1	24	GrabDirect	0.933333
4	1	24	GrabDirect	4.36667
4	1	24	GrabDirect	5.8
4	1	24	GrabDirect	1.56667
4	1	24	GrabDirect	6.16667
4	1	26	GrabDirect	2.36667
4	1	3	GrabIndirect	1.93333
4	1	9	GrabIndirect	2.2
4	1	18	GrabIndirect	5.8
4	1	18	GrabIndirect	4
4	1	18	GrabIndirect	4.56667
4	1	19	GrabIndirect	3.1
4	1	25	GrabIndirect	4.23333
4	1	25	GrabIndirect	2.2
4	1	4	ReleaseDirect	3.46667
4	1	6	ReleaseDirect	1.83333
4	1	10	ReleaseDirect	1.16667
4	1	13	ReleaseDirect	1.56667
4	1	13	ReleaseDirect	1.46667
4	1	13	ReleaseDirect	1.7
4	1	13	ReleaseDirect	1.6
4	1	16	ReleaseDirect	2.16667
4	1	17	ReleaseDirect	1.46667
4	1	19	ReleaseDirect	2.76667
4	1	26	ReleaseDirect	1
4	1	3	ReleaseIndirect	1.23333
4	1	9	ReleaseIndirect	1.2
4	1	18	ReleaseIndirect	0.9
4	1	19	ReleaseIndirect	1.53333
4	2	4	GrabDirect	3.16667
4	2	10	GrabDirect	3.83333
4	2	17	GrabDirect	1.83333
4	2	17	GrabDirect	4.1
4	2	18	GrabDirect	1.9
4	2	18	GrabDirect	2.33333
4	2	18	GrabDirect	1.76667
4	2	18	GrabDirect	1.63333
4	2	18	GrabDirect	1.56667
4	2	18	GrabDirect	2.23333
4	2	18	GrabDirect	1.63333
4	2	18	GrabDirect	0.8
4	2	18	GrabDirect	1.96667
4	2	18	GrabDirect	3.06667
4	2	18	GrabDirect	2.43333
4	2	18	GrabDirect	0.833333
4	2	18	GrabDirect	5.6
4	2	19	GrabDirect	1.4
4	2	22	GrabDirect	2.93333
4	2	23	GrabDirect	3.76667
4	2	24	GrabDirect	4.26667
4	2	26	GrabDirect	5.76667
4	2	3	GrabIndirect	1.93333
4	2	9	GrabIndirect	2.1
4	2	18	GrabIndirect	3.16667
4	2	18	GrabIndirect	14.4333
4	2	18	GrabIndirect	5.23333
4	2	18	GrabIndirect	0.633333
4	2	18	GrabIndirect	14.4333
4	2	18	GrabIndirect	1.5
4	2	18	GrabIndirect	3.63333
4	2	19	GrabIndirect	2.76667
4	2	25	GrabIndirect	6.2
4	2	4	ReleaseDirect	2.03333
4	2	10	ReleaseDirect	1.33333
4	2	13	ReleaseDirect	1.43333
4	2	13	ReleaseDirect	1.46667
4	2	13	ReleaseDirect	1.63333
4	2	13	ReleaseDirect	1.7
4	2	16	ReleaseDirect	2.23333
4	2	17	ReleaseDirect	1.73333
4	2	17	ReleaseDirect	1.26667
4	2	18	ReleaseDirect	2.9
4	2	19	ReleaseDirect	1.46667
4	2	22	ReleaseDirect	1.23333
4	2	25	ReleaseDirect	1.4
4	2	26	ReleaseDirect	1.06667
4	2	3	ReleaseIndirect	1
4	2	9	ReleaseIndirect	1.26667
4	2	19	ReleaseIndirect	1.6
4	3	4	GrabDirect	2.8
4	3	10	GrabDirect	2.76667
4	3	13	GrabDirect	1.16667
4	3	13	GrabDirect	0.833333
4	3	17	GrabDirect	3.13333
4	3	19	GrabDirect	1.16667
4	3	22	GrabDirect	2.56667
4	3	23	GrabDirect	3.7
4	3	23	GrabDirect	5.66667
4	3	24	GrabDirect	1.03333
4	3	24	GrabDirect	4.6
4	3	24	GrabDirect	4.9
4	3	24	GrabDirect	1.4
4	3	24	GrabDirect	4.36667
4	3	24	GrabDirect	10.2
4	3	24	GrabDirect	8.5
4	3	25	GrabDirect	6.56667
4	3	25	GrabDirect	2
4	3	26	GrabDirect	2.36667
4	3	3	GrabIndirect	1.63333
4	3	9	GrabIndirect	1.6
4	3	19	GrabIndirect	4.43333
4	3	25	GrabIndirect	4.86667
4	3	25	GrabIndirect	13.0667
4	3	4	ReleaseDirect	1.46667
4	3	10	ReleaseDirect	1.2
4	3	13	ReleaseDirect	1.1
4	3	13	ReleaseDirect	2
4	3	13	ReleaseDirect	1.8
4	3	13	ReleaseDirect	1.43333
4	3	16	ReleaseDirect	4.2
4	3	22	ReleaseDirect	1.16667
4	3	25	ReleaseDirect	1.4
4	3	26	ReleaseDirect	1.16667
4	3	3	ReleaseIndirect	1.13333
4	3	9	ReleaseIndirect	1.3
4	3	19	ReleaseIndirect	2.93333
4	8	4	GrabDirect	3.06667
4	8	10	GrabDirect	3.93333
4	8	19	GrabDirect	1.83333
4	8	19	GrabDirect	2
4	8	22	GrabDirect	2.4
4	8	23	GrabDirect	3.2
4	8	24	GrabDirect	4.73333
4	8	25	GrabDirect	1.1
4	8	25	GrabDirect	3.3
4	8	26	GrabDirect	2.53333
4	8	3	GrabIndirect	1.53333
4	8	9	GrabIndirect	1.6
4	8	18	GrabIndirect	5.4
4	8	19	GrabIndirect	2.3
4	8	19	GrabIndirect	1.83333
4	8	19	GrabIndirect	2.1
4	8	25	GrabIndirect	6.63333
4	8	25	GrabIndirect	5.43333
4	8	4	ReleaseDirect	2.76667
4	8	10	ReleaseDirect	1.2
4	8	13	ReleaseDirect	1.1
4	8	13	ReleaseDirect	1.23333
4	8	13	ReleaseDirect	1.53333
4	8	13	ReleaseDirect	1.23333
4	8	16	ReleaseDirect	2.23333
4	8	19	ReleaseDirect	0.966667
4	8	22	ReleaseDirect	1.03333
4	8	3	ReleaseIndirect	1.13333
4	8	9	ReleaseIndirect	1.36667
4	8	18	ReleaseIndirect	5.23333
4	8	19	ReleaseIndirect	1.1
4	9	4	GrabDirect	2.56667
4	9	10	GrabDirect	2.76667
4	9	19	GrabDirect	1.3
4	9	19	GrabDirect	1.1
4	9	22	GrabDirect	2.33333
4	9	23	GrabDirect	3.26667
4	9	24	GrabDirect	4.26667
4	9	25	GrabDirect	2.36667
4	9	25	GrabDirect	1.43333
4	9	25	GrabDirect	3.46667
4	9	26	GrabDirect	2.36667
4	9	3	GrabIndirect	1.46667
4	9	9	GrabIndirect	1.6
4	9	18	GrabIndirect	4.33333
4	9	19	GrabIndirect	2.06667
4	9	19	GrabIndirect	1.3
4	9	19	GrabIndirect	1
4	9	25	GrabIndirect	5.8
4	9	25	GrabIndirect	5.73333
4	9	4	ReleaseDirect	1.06667
4	9	10	ReleaseDirect	1.5
4	9	13	ReleaseDirect	1.26667
4	9	13	ReleaseDirect	1.26667
4	9	13	ReleaseDirect	1.53333
4	9	13	ReleaseDirect	1.33333
4	9	16	ReleaseDirect	2.03333
4	9	22	ReleaseDirect	1.16667
4	9	24	ReleaseDirect	1.2
4	9	3	ReleaseIndirect	1.26667
4	9	9	ReleaseIndirect	1.16667
4	9	18	ReleaseIndirect	2.5
4	10	4	GrabDirect	2.76667
4	10	10	GrabDirect	2.43333
4	10	13	GrabDirect	0.666667
4	10	19	GrabDirect	1.96667
4	10	22	GrabDirect	2.26667
4	10	23	GrabDirect	3.7
4	10	24	GrabDirect	3.7
4	10	25	GrabDirect	12.7667
4	10	26	GrabDirect	4.03333
4	10	3	GrabIndirect	1.36667
4	10	9	GrabIndirect	1.7
4	10	18	GrabIndirect	3.93333
4	10	19	GrabIndirect	3.8
4	10	25	GrabIndirect	14.9333
4	10	4	ReleaseDirect	1.5
4	10	10	ReleaseDirect	1.03333
4	10	13	ReleaseDirect	1.13333
4	10	13	ReleaseDirect	1.13333
4	10	13	ReleaseDirect	1.1
4	10	13	ReleaseDirect	0.933333
4	10	16	ReleaseDirect	2.23333
4	10	19	ReleaseDirect	1.2
4	10	22	ReleaseDirect	1.16667
4	10	23	ReleaseDirect	0.733333
4	10	24	ReleaseDirect	1.1
4	10	3	ReleaseIndirect	1.13333
4	10	9	ReleaseIndirect	1.63333
4	10	18	ReleaseIndirect	2.43333
4	10	19	ReleaseIndirect	1.73333
5	1	2	GrabDirect	1.36667
5	1	3	GrabDirect	1.33333
5	1	4	GrabDirect	1.23333
5	1	5	GrabDirect	1.16667
5	1	6	GrabDirect	1.23333
5	1	12	GrabDirect	0.933333
5	1	16	GrabDirect	1
5	1	18	GrabDirect	1.03333
5	1	23	GrabDirect	0.833333
5	1	23	GrabDirect	5.23333
5	1	23	GrabDirect	3.36667
5	1	24	GrabDirect	3
5	1	24	GrabDirect	3.43333
5	1	9	GrabIndirect	0.733333
5	1	10	GrabIndirect	2.96667
5	1	18	GrabIndirect	4.13333
5	1	19	GrabIndirect	3.46667
5	1	19	GrabIndirect	7.16667
5	1	25	GrabIndirect	2.5
5	1	25	GrabIndirect	5.83333
5	1	25	GrabIndirect	4.8
5	1	25	GrabIndirect	2.26667
5	1	3	ReleaseDirect	1.06667
5	1	16	ReleaseDirect	1.96667
5	1	24	ReleaseDirect	0.733333
5	1	9	ReleaseIndirect	1.33333
5	1	10	ReleaseIndirect	1.9
5	1	18	ReleaseIndirect	1.83333
5	1	19	ReleaseIndirect	2.43333
5	2	2	GrabDirect	0.8
5	2	13	GrabDirect	0.9
5	2	17	GrabDirect	0.8
5	2	23	GrabDirect	2.66667
5	2	24	GrabDirect	3.3
5	2	3	GrabIndirect	2.1
5	2	4	GrabIndirect	1.9
5	2	9	GrabIndirect	1.96667
5	2	10	GrabIndirect	1.9
5	2	10	GrabIndirect	4.1
5	2	18	GrabIndirect	3.33333
5	2	19	GrabIndirect	5.66667
5	2	25	GrabIndirect	3.5
5	2	25	GrabIndirect	9.83333
5	2	25	GrabIndirect	3.63333
5	2	13	ReleaseDirect	1.06667
5	2	13	ReleaseDirect	1.53333
5	2	13	ReleaseDirect	1.73333
5	2	13	ReleaseDirect	1.5
5	2	16	ReleaseDirect	2.2
5	2	24	ReleaseDirect	0.7
5	2	3	ReleaseIndirect	1.36667
5	2	4	ReleaseIndirect	1.33333
5	2	9	ReleaseIndirect	1.23333
5	2	10	ReleaseIndirect	1.23333
5	2	18	ReleaseIndirect	2.33333
5	2	19	ReleaseIndirect	1.63333
5	3	13	GrabDirect	0.7
5	3	23	GrabDirect	3.36667
5	3	23	GrabDirect	2.3
5	3	23	GrabDirect	2.63333
5	3	24	GrabDirect	4.36667
5	3	24	GrabDirect	0.7
5	3	24	GrabDirect	4.8
5	3	3	GrabIndirect	1.9
5	3	4	GrabIndirect	1.76667
5	3	9	GrabIndirect	1.63333
5	3	9	GrabIndirect	1.46667
5	3	10	GrabIndirect	1.96667
5	3	18	GrabIndirect	3.03333
5	3	19	GrabIndirect	2.93333
5	3	25	GrabIndirect	4.3
5	3	13	ReleaseDirect	1.63333
5	3	13	ReleaseDirect	1.7
5	3	13	ReleaseDirect	1.6
5	3	13	ReleaseDirect	1.53333
5	3	16	ReleaseDirect	1.7
5	3	24	ReleaseDirect	0.866667
5	3	25	ReleaseDirect	1.66667
5	3	3	ReleaseIndirect	1.2
5	3	4	ReleaseIndirect	0.966667
5	3	9	ReleaseIndirect	0.9
5	3	10	ReleaseIndirect	1.16667
5	3	18	ReleaseIndirect	1.23333
5	3	19	ReleaseIndirect	1.8
5	8	5	GrabDirect	0.6
5	8	23	GrabDirect	1.9
5	8	23	GrabDirect	4.16667
5	8	23	GrabDirect	2.23333
5	8	23	GrabDirect	2.3
5	8	24	GrabDirect	4.66667
5	8	3	GrabIndirect	1.63333
5	8	4	GrabIndirect	1.4
5	8	9	GrabIndirect	2
5	8	10	GrabIndirect	1.53333
5	8	18	GrabIndirect	2.23333
5	8	19	GrabIndirect	2.53333
5	8	25	GrabIndirect	2.3
5	8	13	ReleaseDirect	1.4
5	8	13	ReleaseDirect	2.63333
5	8	13	ReleaseDirect	1.33333
5	8	13	ReleaseDirect	1.5
5	8	16	ReleaseDirect	2.46667
5	8	19	ReleaseDirect	1.1
5	8	24	ReleaseDirect	0.666667
5	8	25	ReleaseDirect	1.43333
5	8	3	ReleaseIndirect	0.866667
5	8	4	ReleaseIndirect	1.26667
5	8	9	ReleaseIndirect	1.6
5	8	10	ReleaseIndirect	0.8
5	8	18	ReleaseIndirect	1.5
5	8	19	ReleaseIndirect	0.766667
5	9	14	GrabDirect	0.7
5	9	23	GrabDirect	2.66667
5	9	23	GrabDirect	2.23333
5	9	24	GrabDirect	2.63333
5	9	3	GrabIndirect	1.53333
5	9	4	GrabIndirect	1.76667
5	9	9	GrabIndirect	2.06667
5	9	10	GrabIndirect	1.56667
5	9	18	GrabIndirect	1.76667
5	9	19	GrabIndirect	2.46667
5	9	25	GrabIndirect	3.63333
5	9	25	GrabIndirect	4.63333
5	9	13	ReleaseDirect	1.26667
5	9	13	ReleaseDirect	1.33333
5	9	13	ReleaseDirect	1.03333
5	9	13	ReleaseDirect	1.1
5	9	16	ReleaseDirect	1.46667
5	9	18	ReleaseDirect	2.06667
5	9	19	ReleaseDirect	1
5	9	24	ReleaseDirect	0.733333
5	9	25	ReleaseDirect	1.36667
5	9	3	ReleaseIndirect	1.06667
5	9	4	ReleaseIndirect	0.966667
5	9	9	ReleaseIndirect	1.43333
5	9	10	ReleaseIndirect	1.4
5	9	18	ReleaseIndirect	1.36667
5	9	19	ReleaseIndirect	0.633333
5	10	2	GrabDirect	0.6
5	10	6	GrabDirect	0.633333
5	10	8	GrabDirect	0.566667
5	10	17	GrabDirect	0.766667
5	10	19	GrabDirect	0.7
5	10	23	GrabDirect	2.5
5	10	24	GrabDirect	2.46667
5	10	3	GrabIndirect	1.53333
5	10	4	GrabIndirect	1.26667
5	10	9	GrabIndirect	1.9
5	10	10	GrabIndirect	1.36667
5	10	18	GrabIndirect	1.8
5	10	19	GrabIndirect	2.1
5	10	25	GrabIndirect	3.7
5	10	13	ReleaseDirect	0.9
5	10	13	ReleaseDirect	1.3
5	10	13	ReleaseDirect	1.1
5	10	13	ReleaseDirect	1.03333
5	10	16	ReleaseDirect	1.8
5	10	18	ReleaseDirect	1.1
5	10	19	ReleaseDirect	1.36667
5	10	24	ReleaseDirect	0.533333
5	10	25	ReleaseDirect	2.43333
5	10	3	ReleaseIndirect	0.966667
5	10	4	ReleaseIndirect	0.8
5	10	9	ReleaseIndirect	1.2
5	10	10	ReleaseIndirect	0.866667
5	10	18	ReleaseIndirect	1.03333
5	10	19	ReleaseIndirect	1
6	1	2	GrabDirect	2.2
6	1	2	GrabDirect	1.43333
6	1	4	GrabDirect	5.73333
6	1	4	GrabDirect	2.8
6	1	5	GrabDirect	1.4
6	1	5	GrabDirect	2.1
6	1	6	GrabDirect	1.46667
6	1	6	GrabDirect	1.6
6	1	8	GrabDirect	1.56667
6	1	10	GrabDirect	0.9
6	1	11	GrabDirect	1.13333
6	1	12	GrabDirect	1.03333
6	1	13	GrabDirect	1.03333
6	1	17	GrabDirect	3.56667
6	1	18	GrabDirect	1.76667
6	1	19	GrabDirect	0.833333
6	1	19	GrabDirect	1.53333
6	1	22	GrabDirect	1.36667
6	1	23	GrabDirect	1.9
6	1	26	GrabDirect	1.23333
6	1	9	GrabIndirect	1.06667
6	1	18	GrabIndirect	9.1
6	1	19	GrabIndirect	3.5
6	1	25	GrabIndirect	1.9
6	1	25	GrabIndirect	7.23333
6	1	25	GrabIndirect	3.63333
6	1	2	ReleaseDirect	2.66667
6	1	3	ReleaseDirect	2.9
6	1	4	ReleaseDirect	1.3
6	1	5	ReleaseDirect	1.03333
6	1	6	ReleaseDirect	1.5
6	1	8	ReleaseDirect	0.8
6	1	10	ReleaseDirect	1.63333
6	1	11	ReleaseDirect	0.933333
6	1	12	ReleaseDirect	0.9
6	1	13	ReleaseDirect	1.13333
6	1	13	ReleaseDirect	1.1
6	1	13	ReleaseDirect	1.46667
6	1	13	ReleaseDirect	1.53333
6	1	16	ReleaseDirect	1.6
6	1	18	ReleaseDirect	1.3
6	1	19	ReleaseDirect	0.866667
6	1	9	ReleaseIndirect	0.766667
6	1	18	ReleaseIndirect	1.66667
6	1	19	ReleaseIndirect	0.866667
6	2	1	GrabDirect	0.966667
6	2	2	GrabDirect	0.8
6	2	4	GrabDirect	1.6
6	2	4	GrabDirect	1.6
6	2	5	GrabDirect	8.36667
6	2	6	GrabDirect	2.06667
6	2	8	GrabDirect	1.56667
6	2	10	GrabDirect	1.23333
6	2	11	GrabDirect	1.16667
6	2	12	GrabDirect	1.2
6	2	13	GrabDirect	0.433333
6	2	13	GrabDirect	0.366667
6	2	17	GrabDirect	1.23333
6	2	18	GrabDirect	1.6
6	2	19	GrabDirect	0.866667
6	2	19	GrabDirect	1.13333
6	2	22	GrabDirect	1.33333
6	2	23	GrabDirect	2.16667
6	2	24	GrabDirect	10.3667
6	2	26	GrabDirect	1.16667
6	2	3	GrabIndirect	1.03333
6	2	9	GrabIndirect	1.23333
6	2	18	GrabIndirect	5.43333
6	2	19	GrabIndirect	1.93333
6	2	25	GrabIndirect	2.6
6	2	25	GrabIndirect	13.6333
6	2	25	GrabIndirect	3.23333
6	2	4	ReleaseDirect	1.6
6	2	5	ReleaseDirect	1.1
6	2	6	ReleaseDirect	1.3
6	2	8	ReleaseDirect	1.23333
6	2	10	ReleaseDirect	1.36667
6	2	11	ReleaseDirect	0.9
6	2	12	ReleaseDirect	0.833333
6	2	13	ReleaseDirect	1.36667
6	2	13	ReleaseDirect	1.3
6	2	13	ReleaseDirect	1.9
6	2	13	ReleaseDirect	1.23333
6	2	16	ReleaseDirect	1.9
6	2	19	ReleaseDirect	1.2
6	2	22	ReleaseDirect	0.833333
6	2	3	ReleaseIndirect	1.2
6	2	9	ReleaseIndirect	1.03333
6	2	18	ReleaseIndirect	1.23333
6	2	19	ReleaseIndirect	0.8
6	3	1	GrabDirect	1
6	3	2	GrabDirect	1.03333
6	3	2	GrabDirect	1.33333
6	3	4	GrabDirect	1.16667
6	3	5	GrabDirect	1.43333
6	3	6	GrabDirect	1.23333
6	3	8	GrabDirect	1.46667
6	3	8	GrabDirect	0.8
6	3	8	GrabDirect	1.43333
6	3	10	GrabDirect	0.966667
6	3	11	GrabDirect	0.966667
6	3	12	GrabDirect	0.933333
6	3	13	GrabDirect	1.2
6	3	13	GrabDirect	3.43333
6	3	13	GrabDirect	1.16667
6	3	17	GrabDirect	1
6	3	18	GrabDirect	1.33333
6	3	19	GrabDirect	0.7
6	3	19	GrabDirect	1.23333
6	3	22	GrabDirect	1.46667
6	3	23	GrabDirect	1.66667
6	3	23	GrabDirect	2.23333
6	3	23	GrabDirect	2.46667
6	3	23	GrabDirect	3.16667
6	3	24	GrabDirect	2.76667
6	3	3	GrabIndirect	1.23333
6	3	9	GrabIndirect	0.966667
6	3	18	GrabIndirect	5.53333
6	3	19	GrabIndirect	1.9
6	3	25	GrabIndirect	2.96667
6	3	2	ReleaseDirect	1.46667
6	3	4	ReleaseDirect	1.1
6	3	5	ReleaseDirect	0.733333
6	3	6	ReleaseDirect	0.833333
6	3	8	ReleaseDirect	0.866667
6	3	10	ReleaseDirect	1.43333
6	3	11	ReleaseDirect	0.733333
6	3	12	ReleaseDirect	0.9
6	3	13	ReleaseDirect	1.2
6	3	13	ReleaseDirect	1.33333
6	3	13	ReleaseDirect	1.3
6	3	13	ReleaseDirect	1.23333
6	3	16	ReleaseDirect	3.36667
6	3	18	ReleaseDirect	1.23333
6	3	19	ReleaseDirect	1.13333
6	3	22	ReleaseDirect	0.666667
6	3	3	ReleaseIndirect	1.36667
6	3	9	ReleaseIndirect	0.766667
6	3	18	ReleaseIndirect	1.26667
6	3	19	ReleaseIndirect	0.733333
6	8	1	GrabDirect	0.533333
6	8	2	GrabDirect	0.466667
6	8	4	GrabDirect	0.8
6	8	5	GrabDirect	0.8
6	8	5	GrabDirect	0.333333
6	8	5	GrabDirect	0.733333
6	8	5	GrabDirect	0.333333
6	8	5	GrabDirect	1.03333
6	8	6	GrabDirect	0.966667
6	8	8	GrabDirect	0.9
6	8	10	GrabDirect	0.666667
6	8	11	GrabDirect	0.966667
6	8	12	GrabDirect	0.9
6	8	13	GrabDirect	0.766667
6	8	13	GrabDirect	0.4
6	8	13	GrabDirect	0.533333
6	8	13	GrabDirect	0.466667
6	8	17	GrabDirect	0.666667
6	8	18	GrabDirect	0.833333
6	8	18	GrabDirect	0.9
6	8	18	GrabDirect	1.33333
6	8	18	GrabDirect	1.53333
6	8	18	GrabDirect	8.03333
6	8	18	GrabDirect	6.06667
6	8	18	GrabDirect	3.7
6	8	18	GrabDirect	2.06667
6	8	18	GrabDirect	2.36667
6	8	19	GrabDirect	2.23333
6	8	22	GrabDirect	2.06667
6	8	23	GrabDirect	1.66667
6	8	24	GrabDirect	3.7
6	8	9	GrabIndirect	0.833333
6	8	18	GrabIndirect	4
6	8	18	GrabIndirect	4.23333
6	8	18	GrabIndirect	6.13333
6	8	18	GrabIndirect	2.93333
6	8	18	GrabIndirect	9.13333
6	8	18	GrabIndirect	4.06667
6	8	18	GrabIndirect	3.16667
6	8	18	GrabIndirect	5.43333
6	8	18	GrabIndirect	4.16667
6	8	19	GrabIndirect	1.73333
6	8	25	GrabIndirect	1.9
6	8	25	GrabIndirect	4.7
6	8	4	ReleaseDirect	0.766667
6	8	5	ReleaseDirect	0.466667
6	8	6	ReleaseDirect	0.833333
6	8	8	ReleaseDirect	0.6
6	8	10	ReleaseDirect	0.466667
6	8	11	ReleaseDirect	0.6
6	8	12	ReleaseDirect	0.433333
6	8	13	ReleaseDirect	1.2
6	8	13	ReleaseDirect	1.23333
6	8	13	ReleaseDirect	1.13333
6	8	13	ReleaseDirect	0.8
6	8	16	ReleaseDirect	0.733333
6	8	18	ReleaseDirect	1.16667
6	8	19	ReleaseDirect	0.933333
6	8	22	ReleaseDirect	0.733333
6	8	9	ReleaseIndirect	0.666667
6	8	18	ReleaseIndirect	1.16667
6	8	19	ReleaseIndirect	0.6
6	9	2	GrabDirect	0.5
6	9	4	GrabDirect	0.766667
6	9	5	GrabDirect	0.933333
6	9	5	GrabDirect	0.866667
6	9	6	GrabDirect	1.06667
6	9	8	GrabDirect	1.03333
6	9	10	GrabDirect	0.6
6	9	11	GrabDirect	0.7
6	9	11	GrabDirect	0.9
6	9	12	GrabDirect	0.633333
6	9	12	GrabDirect	2.06667
6	9	19	GrabDirect	2.4
6	9	22	GrabDirect	0.7
6	9	23	GrabDirect	1.63333
6	9	24	GrabDirect	3.73333
6	9	3	GrabIndirect	1.03333
6	9	9	GrabIndirect	0.866667
6	9	18	GrabIndirect	3.43333
6	9	19	GrabIndirect	1.9
6	9	25	GrabIndirect	2.13333
6	9	4	ReleaseDirect	0.7
6	9	5	ReleaseDirect	0.4
6	9	5	ReleaseDirect	0.766667
6	9	6	ReleaseDirect	0.8
6	9	8	ReleaseDirect	0.5
6	9	11	ReleaseDirect	0.633333
6	9	11	ReleaseDirect	0.566667
6	9	12	ReleaseDirect	0.8
6	9	13	ReleaseDirect	1.36667
6	9	13	ReleaseDirect	1.46667
6	9	13	ReleaseDirect	1.16667
6	9	13	ReleaseDirect	0.933333
6	9	16	ReleaseDirect	1.2
6	9	18	ReleaseDirect	1.56667
6	9	19	ReleaseDirect	0.833333
6	9	22	ReleaseDirect	0.6
6	9	25	ReleaseDirect	1.26667
6	9	3	ReleaseIndirect	1.06667
6	9	9	ReleaseIndirect	0.766667
6	9	10	ReleaseIndirect	0.633333
6	9	18	ReleaseIndirect	1.66667
6	9	19	ReleaseIndirect	1.36667
6	10	2	GrabDirect	0.466667
6	10	4	GrabDirect	0.8
6	10	5	GrabDirect	1.2
6	10	5	GrabDirect	2.7
6	10	5	GrabDirect	1.06667
6	10	6	GrabDirect	0.833333
6	10	6	GrabDirect	1.23333
6	10	8	GrabDirect	0.7
6	10	10	GrabDirect	0.6
6	10	11	GrabDirect	0.666667
6	10	12	GrabDirect	0.766667
6	10	13	GrabDirect	0.666667
6	10	18	GrabDirect	2.33333
6	10	19	GrabDirect	1.46667
6	10	22	GrabDirect	1.1
6	10	23	GrabDirect	1.73333
6	10	23	GrabDirect	2.86667
6	10	3	GrabIndirect	0.833333
6	10	9	GrabIndirect	0.666667
6	10	18	GrabIndirect	4.46667
6	10	18	GrabIndirect	11.6
6	10	19	GrabIndirect	1.46667
6	10	25	GrabIndirect	1.8
6	10	4	ReleaseDirect	1.73333
6	10	5	ReleaseDirect	0.433333
6	10	6	ReleaseDirect	0.3
6	10	6	ReleaseDirect	0.566667
6	10	8	ReleaseDirect	0.566667
6	10	10	ReleaseDirect	1.23333
6	10	11	ReleaseDirect	0.666667
6	10	12	ReleaseDirect	0.366667
6	10	13	ReleaseDirect	1.13333
6	10	13	ReleaseDirect	0.3
6	10	13	ReleaseDirect	0.6
6	10	13	ReleaseDirect	0.933333
6	10	13	ReleaseDirect	1
6	10	13	ReleaseDirect	1.13333
6	10	16	ReleaseDirect	1.9
6	10	19	ReleaseDirect	0.9
6	10	25	ReleaseDirect	0.966667
6	10	3	ReleaseIndirect	0.533333
6	10	9	ReleaseIndirect	0.5
6	10	18	ReleaseIndirect	1.83333
7	1	1	GrabDirect	3.6
7	1	2	GrabDirect	2.46667
7	1	3	GrabDirect	2.13333
7	1	3	GrabDirect	1.3
7	1	4	GrabDirect	2.53333
7	1	4	GrabDirect	12.4667
7	1	4	GrabDirect	4.8
7	1	4	GrabDirect	1.96667
7	1	4	GrabDirect	3.5
7	1	5	GrabDirect	3.9
7	1	5	GrabDirect	2.53333
7	1	5	GrabDirect	7.03333
7	1	5	GrabDirect	7.06667
7	1	5	GrabDirect	6.96667
7	1	5	GrabDirect	11.6
7	1	5	GrabDirect	10.9
7	1	5	GrabDirect	9.9
7	1	5	GrabDirect	0.733333
7	1	5	GrabDirect	7.6
7	1	6	GrabDirect	3.83333
7	1	10	GrabDirect	6.83333
7	1	10	GrabDirect	3.96667
7	1	11	GrabDirect	3.83333
7	1	12	GrabDirect	4.86667
7	1	13	GrabDirect	1.76667
7	1	13	GrabDirect	1.16667
7	1	17	GrabDirect	2.46667
7	1	19	GrabDirect	3.36667
7	1	19	GrabDirect	2.13333
7	1	23	GrabDirect	3.6
7	1	24	GrabDirect	5.53333
7	1	25	GrabDirect	2.06667
7	1	25	GrabDirect	4.96667
7	1	26	GrabDirect	2.8
7	1	3	GrabIndirect	1.7
7	1	9	GrabIndirect	3.3
7	1	18	GrabIndirect	18.6667
7	1	19	GrabIndirect	1.23333
7	1	25	GrabIndirect	9.9
7	1	1	ReleaseDirect	1.53333
7	1	2	ReleaseDirect	1.7
7	1	3	ReleaseDirect	2.13333
7	1	5	ReleaseDirect	4.76667
7	1	5	ReleaseDirect	3
7	1	6	ReleaseDirect	5.06667
7	1	10	ReleaseDirect	2.96667
7	1	11	ReleaseDirect	2.33333
7	1	13	ReleaseDirect	1.66667
7	1	13	ReleaseDirect	2.1
7	1	13	ReleaseDirect	1.56667
7	1	13	ReleaseDirect	0.9
7	1	13	ReleaseDirect	1.33333
7	1	16	ReleaseDirect	1.96667
7	1	16	ReleaseDirect	2.9
7	1	18	ReleaseDirect	1.76667
7	1	19	ReleaseDirect	1.9
7	1	24	ReleaseDirect	1.5
7	1	26	ReleaseDirect	1.3
7	1	3	ReleaseIndirect	1.66667
7	1	9	ReleaseIndirect	2.1
7	1	18	ReleaseIndirect	1.23333
7	2	4	GrabDirect	11.9667
7	2	4	GrabDirect	12.8667
7	2	10	GrabDirect	26.1333
7	2	12	GrabDirect	4.16667
7	2	13	GrabDirect	1.06667
7	2	13	GrabDirect	1.06667
7	2	13	GrabDirect	0.666667
7	2	18	GrabDirect	1.9
7	2	18	GrabDirect	1.46667
7	2	18	GrabDirect	1.16667
7	2	19	GrabDirect	3.56667
7	2	24	GrabDirect	7.16667
7	2	25	GrabDirect	4.5
7	2	25	GrabDirect	0.7
7	2	25	GrabDirect	2.8
7	2	26	GrabDirect	2.36667
7	2	3	GrabIndirect	2.96667
7	2	9	GrabIndirect	2.3
7	2	18	GrabIndirect	2.06667
7	2	18	GrabIndirect	33.4333
7	2	18	GrabIndirect	2.36667
7	2	18	GrabIndirect	2.26667
7	2	18	GrabIndirect	2.2
7	2	18	GrabIndirect	4.53333
7	2	25	GrabIndirect	7
7	2	25	GrabIndirect	3.96667
7	2	25	GrabIndirect	2.8
7	2	10	ReleaseDirect	1.3
7	2	13	ReleaseDirect	1.43333
7	2	13	ReleaseDirect	1.3
7	2	13	ReleaseDirect	1.6
7	2	13	ReleaseDirect	1.9
7	2	16	ReleaseDirect	1.53333
7	2	19	ReleaseDirect	2.2
7	2	24	ReleaseDirect	1.2
7	2	25	ReleaseDirect	1.56667
7	2	26	ReleaseDirect	1.4
7	2	3	ReleaseIndirect	2.06667
7	2	9	ReleaseIndirect	1.1
7	2	18	ReleaseIndirect	4.56667
7	2	19	ReleaseIndirect	1
7	3	2	GrabDirect	1.13333
7	3	4	GrabDirect	4.7
7	3	4	GrabDirect	0.666667
7	3	5	GrabDirect	1.16667
7	3	9	GrabDirect	1.06667
7	3	10	GrabDirect	6.96667
7	3	10	GrabDirect	3.3
7	3	17	GrabDirect	0.966667
7	3	19	GrabDirect	1.9
7	3	23	GrabDirect	7.23333
7	3	23	GrabDirect	7.33333
7	3	23	GrabDirect	7.63333
7	3	23	GrabDirect	11.8333
7	3	23	GrabDirect	12.4667
7	3	24	GrabDirect	10.7667
7	3	25	GrabDirect	1.33333
7	3	25	GrabDirect	0.9
7	3	25	GrabDirect	6.66667
7	3	26	GrabDirect	2.16667
7	3	3	GrabIndirect	2.7
7	3	9	GrabIndirect	2
7	3	18	GrabIndirect	7.83333
7	3	19	GrabIndirect	1.36667
7	3	25	GrabIndirect	3.16667
7	3	25	GrabIndirect	11.5333
7	3	4	ReleaseDirect	1.76667
7	3	10	ReleaseDirect	1.36667
7	3	13	ReleaseDirect	2.13333
7	3	13	ReleaseDirect	1.93333
7	3	13	ReleaseDirect	1.46667
7	3	13	ReleaseDirect	1.53333
7	3	16	ReleaseDirect	2.46667
7	3	19	ReleaseDirect	2.5
7	3	24	ReleaseDirect	1.23333
7	3	25	ReleaseDirect	1.93333
7	3	3	ReleaseIndirect	1.46667
7	3	9	ReleaseIndirect	1.43333
7	3	18	ReleaseIndirect	3.16667
7	8	4	GrabDirect	3.53333
7	8	10	GrabDirect	3.03333
7	8	13	GrabDirect	3.6
7	8	23	GrabDirect	3.9
7	8	23	GrabDirect	4.23333
7	8	24	GrabDirect	3.8
7	8	24	GrabDirect	4.3
7	8	25	GrabDirect	6.1
7	8	3	GrabIndirect	1.76667
7	8	9	GrabIndirect	2.1
7	8	18	GrabIndirect	8.4
7	8	19	GrabIndirect	2.2
7	8	25	GrabIndirect	7.96667
7	8	4	ReleaseDirect	2.1
7	8	10	ReleaseDirect	1.4
7	8	13	ReleaseDirect	1.06667
7	8	13	ReleaseDirect	1.33333
7	8	13	ReleaseDirect	1.2
7	8	13	ReleaseDirect	1.1
7	8	16	ReleaseDirect	1.03333
7	8	24	ReleaseDirect	1.1
7	8	25	ReleaseDirect	1.56667
7	8	3	ReleaseIndirect	1.03333
7	8	9	ReleaseIndirect	1.16667
7	8	18	ReleaseIndirect	2.73333
7	8	19	ReleaseIndirect	1.5
7	9	4	GrabDirect	2.76667
7	9	5	GrabDirect	0.966667
7	9	10	GrabDirect	6.06667
7	9	11	GrabDirect	0.666667
7	9	23	GrabDirect	3.33333
7	9	24	GrabDirect	3.3
7	9	3	GrabIndirect	1.63333
7	9	9	GrabIndirect	1.1
7	9	18	GrabIndirect	5.76667
7	9	19	GrabIndirect	1.8
7	9	19	GrabIndirect	2.43333
7	9	25	GrabIndirect	2.26667
7	9	4	ReleaseDirect	1.36667
7	9	10	ReleaseDirect	1.36667
7	9	13	ReleaseDirect	1.6
7	9	13	ReleaseDirect	1.26667
7	9	13	ReleaseDirect	1.3
7	9	13	ReleaseDirect	1.3
7	9	16	ReleaseDirect	1.46667
7	9	25	ReleaseDirect	1.3
7	9	25	ReleaseDirect	0.2
7	9	3	ReleaseIndirect	0.866667
7	9	9	ReleaseIndirect	1.03333
7	9	18	ReleaseIndirect	2.76667
7	9	19	ReleaseIndirect	1.23333
7	9	25	ReleaseIndirect	0.533333
7	10	4	GrabDirect	9.36667
7	10	10	GrabDirect	2.3
7	10	11	GrabDirect	1.46667
7	10	11	GrabDirect	0.866667
7	10	13	GrabDirect	0.666667
7	10	23	GrabDirect	3.06667
7	10	24	GrabDirect	2.7
7	10	26	GrabDirect	1.43333
7	10	3	GrabIndirect	1.3
7	10	9	GrabIndirect	1.36667
7	10	18	GrabIndirect	4.1
7	10	19	GrabIndirect	3.16667
7	10	19	GrabIndirect	2.1
7	10	25	GrabIndirect	1.9
7	10	4	ReleaseDirect	2.56667
7	10	10	ReleaseDirect	1.5
7	10	13	ReleaseDirect	1.06667
7	10	13	ReleaseDirect	1.03333
7	10	13	ReleaseDirect	1.03333
7	10	13	ReleaseDirect	1
7	10	16	ReleaseDirect	1.66667
7	10	25	ReleaseDirect	0.9
7	10	3	ReleaseIndirect	1.06667
7	10	9	ReleaseIndirect	1.03333
7	10	18	ReleaseIndirect	1.5
7	10	19	ReleaseIndirect	1.8
7	10	25	ReleaseIndirect	0.9
8	1	10	GrabDirect	2.7
8	1	18	GrabDirect	1.23333
8	1	18	GrabDirect	1.1
8	1	19	GrabDirect	1.23333
8	1	22	GrabDirect	1.8
8	1	23	GrabDirect	2.4
8	1	23	GrabDirect	1.5
8	1	24	GrabDirect	2.83333
8	1	24	GrabDirect	4.7
8	1	24	GrabDirect	1.96667
8	1	24	GrabDirect	3.36667
8	1	24	GrabDirect	4.36667
8	1	24	GrabDirect	1.9
8	1	24	GrabDirect	3.3
8	1	3	GrabIndirect	1.63333
8	1	9	GrabIndirect	1.56667
8	1	18	GrabIndirect	4.93333
8	1	18	GrabIndirect	2.06667
8	1	18	GrabIndirect	3.8
8	1	19	GrabIndirect	2.5
8	1	25	GrabIndirect	3.26667
8	1	10	ReleaseDirect	1.2
8	1	16	ReleaseDirect	1.8
8	1	18	ReleaseDirect	1.3
8	1	19	ReleaseDirect	1.5
8	1	22	ReleaseDirect	0.8
8	1	23	ReleaseDirect	0.8
8	1	23	ReleaseDirect	0.933333
8	1	24	ReleaseDirect	0.666667
8	1	24	ReleaseDirect	0.733333
8	1	24	ReleaseDirect	0.7
8	1	24	ReleaseDirect	0.766667
8	1	24	ReleaseDirect	0.733333
8	1	4	ReleaseIndirect	2.03333
8	1	9	ReleaseIndirect	0.866667
8	1	18	ReleaseIndirect	3.4
8	2	4	GrabDirect	2.3
8	2	4	GrabDirect	2.5
8	2	9	GrabDirect	1.33333
8	2	10	GrabDirect	4.26667
8	2	11	GrabDirect	1.83333
8	2	13	GrabDirect	1.13333
8	2	19	GrabDirect	1.16667
8	2	22	GrabDirect	2.56667
8	2	23	GrabDirect	2.16667
8	2	24	GrabDirect	6
8	2	24	GrabDirect	2.6
8	2	24	GrabDirect	5.46667
8	2	3	GrabIndirect	2.1
8	2	9	GrabIndirect	2.06667
8	2	18	GrabIndirect	16.2
8	2	19	GrabIndirect	2.7
8	2	25	GrabIndirect	3.8
8	2	25	GrabIndirect	5.26667
8	2	4	ReleaseDirect	1.76667
8	2	10	ReleaseDirect	0.833333
8	2	11	ReleaseDirect	1.26667
8	2	16	ReleaseDirect	1.66667
8	2	18	ReleaseDirect	1.13333
8	2	19	ReleaseDirect	1.66667
8	2	22	ReleaseDirect	0.633333
8	2	23	ReleaseDirect	1.03333
8	2	24	ReleaseDirect	0.7
8	2	3	ReleaseIndirect	1.26667
8	2	9	ReleaseIndirect	0.733333
8	2	13	ReleaseIndirect	1.4
8	2	13	ReleaseIndirect	1.4
8	2	13	ReleaseIndirect	1.3
8	2	13	ReleaseIndirect	1.5
8	2	18	ReleaseIndirect	1.86667
8	3	4	GrabDirect	4.63333
8	3	8	GrabDirect	2.3
8	3	19	GrabDirect	1.1
8	3	22	GrabDirect	3.4
8	3	23	GrabDirect	1.76667
8	3	24	GrabDirect	3.16667
8	3	24	GrabDirect	3.36667
8	3	24	GrabDirect	3.7
8	3	3	GrabIndirect	1.8
8	3	18	GrabIndirect	14.8667
8	3	19	GrabIndirect	2.53333
8	3	25	GrabIndirect	3
8	3	4	ReleaseDirect	1.4
8	3	8	ReleaseDirect	0.8
8	3	16	ReleaseDirect	1.6
8	3	18	ReleaseDirect	1.53333
8	3	19	ReleaseDirect	1.6
8	3	22	ReleaseDirect	0.766667
8	3	24	ReleaseDirect	0.6
8	3	25	ReleaseDirect	0.8
8	3	3	ReleaseIndirect	1.66667
8	3	13	ReleaseIndirect	1.6
8	3	13	ReleaseIndirect	1.46667
8	3	13	ReleaseIndirect	1.16667
8	3	13	ReleaseIndirect	1.1
8	3	18	ReleaseIndirect	1.23333
8	8	4	GrabDirect	2.13333
8	8	10	GrabDirect	1.96667
8	8	19	GrabDirect	1.13333
8	8	22	GrabDirect	1.63333
8	8	23	GrabDirect	1.9
8	8	24	GrabDirect	2.9
8	8	3	GrabIndirect	1.43333
8	8	9	GrabIndirect	1.46667
8	8	18	GrabIndirect	7.56667
8	8	19	GrabIndirect	1.93333
8	8	25	GrabIndirect	2.36667
8	8	4	ReleaseDirect	1.33333
8	8	10	ReleaseDirect	1
8	8	16	ReleaseDirect	1.3
8	8	19	ReleaseDirect	1.96667
8	8	22	ReleaseDirect	0.733333
8	8	3	ReleaseIndirect	1.03333
8	8	9	ReleaseIndirect	0.933333
8	8	13	ReleaseIndirect	5.46667
8	8	13	ReleaseIndirect	1.1
8	8	13	ReleaseIndirect	2.03333
8	8	18	ReleaseIndirect	2.03333
8	9	4	GrabDirect	1.9
8	9	10	GrabDirect	1.83333
8	9	18	GrabDirect	7.03333
8	9	19	GrabDirect	1.16667
8	9	22	GrabDirect	1.66667
8	9	23	GrabDirect	1.76667
8	9	24	GrabDirect	3.4
8	9	3	GrabIndirect	1.53333
8	9	9	GrabIndirect	1.23333
8	9	18	GrabIndirect	5.33333
8	9	18	GrabIndirect	5.6
8	9	19	GrabIndirect	1.13333
8	9	25	GrabIndirect	2.8
8	9	4	ReleaseDirect	1.8
8	9	10	ReleaseDirect	1.06667
8	9	16	ReleaseDirect	0.9
8	9	18	ReleaseDirect	9.13333
8	9	18	ReleaseDirect	1.56667
8	9	18	ReleaseDirect	2.33333
8	9	19	ReleaseDirect	1.76667
8	9	22	ReleaseDirect	0.633333
8	9	3	ReleaseIndirect	0.733333
[truncated: 491 more rows]

## Sheet: Excluded from analysis mHand
Participant	Attempt	Task
2	10	23
4	3	18
5	1	14
6	1	24
7	2	23
8	1	13
8	6	24
10	3	24
10	4	24

## Sheet: SHAP Scores Full mHand Data
	Attempt 1	Attempt 2	Attempt 3	Attempt 4	Attempt 5	Attempt 6	Attempt 7	Attempt 8	Attempt 9	Attempt 10
Participant 1	29	31	40	46	47	44	49	52	50	56
Participant 2	32	39	37	46	40	43	36	42	52	37
Participant 3	17	28	26	28	32	32	41	46	38	44
Participant 4	23	27	27	31	35	39	38	40	41	40
Participant 5	25	38	44	47	52	54	55	57	55	58
Participant 6	37	45	54	45	53	58	55	55	61	61
Participant 7	27	24	30	33	43	40	41	46	55	56
Participant 8	36	30	46	41	42	45	49	48	48	50
Participant 9	27	27	36	44	38	39	49	41	45	51
Participant 10	11	18	22	26	29	27	27	35	41	41

## Sheet: SHAP Scores Overlap mHand data
	Attempt 1	Attempt 2	Attempt 3	Attempt 4	Attempt 5	Attempt 6	Attempt 7	Attempt 8	Attempt 9	Attempt 10
Participant 1	24	29	34	40	42	38	42	45	41	47
Participant 2	30	38	36	41	36	39	35	38	44	35
Participant 3	15	24	23	25	27	28	35	39	32	38
Participant 4	22	26	26	30	32	33	32	34	36	36
Participant 5	22	36	38	39	45	44	44	48	46	49
Participant 6	30	37	46	42	47	49	47	46	53	50
Participant 7	24	23	27	29	41	37	35	41	47	47
Participant 8	29	24	37	34	35	38	41	42	39	41
Participant 9	25	22	31	36	31	32	41	34	36	43
Participant 10	8	18	19	21	24	21	25	30	34	34

## Sheet: SHAP Scores Overlap SGH data
	Attempt 1	Attempt 2	Attempt 3	Attempt 4	Attempt 5	Attempt 6	Attempt 7	Attempt 8	Attempt 9	Attempt 10
Participant 1	24	23	32	32	36	40	41	38	36	36
Participant 2	14	22	23	24	30	31	28	31	27	27
Participant 3	12	23	27	35	33	37	38	36	37	39
Participant 4	20	21	26	26	34	32	34	35	34	40
Participant 5	16	24	29	35	30	30	29	30	29	31
Participant 6	7	13	19	22	20	28	29	28	30	29
Participant 7	1	0	3	2	4	11	10	14	14	13
Participant 8	27	32	34	41	39	45	40	41	43	42
Participant 9	17	31	24	27	28	30	34	30	33	27
Participant 10	21	31	34	33	32	38	41	43	30	37
